# Supplementary material for: Anatomical Targeting of Anticancer Drugs to Solid Tumors Using Specific Administration Routes: Review
Source: Pharmaceutics. 2023 Jun 6;15(6):1664. doi: 10.3390/pharmaceutics15061664 (PMC10301590; doi:10.3390/pharmaceutics15061664)
Supplement: Supplementary file 1 [file pharmaceutics-15-01664-s001.zip]

Archive with 1 entries (1 files):
- pharmaceutics-2421861-supplementary.pdf
